# Supplementary material for: Patient-reported outcome measures used to improve youth mental health services: a systematic review
Source: J Patient Rep Outcomes. 2023 Feb 14;7:14. doi: 10.1186/s41687-023-00556-0 (PMC9928989; doi:10.1186/s41687-023-00556-0)
Supplement: Supplementary file 2 — Additional file 2. General Characteristics of the included studies. [file 41687_2023_556_MOESM2_ESM.xlsx]

## Sheet: S1
General Characteristics of the included studies
Ref	Profile base PROMs	Disease-specific PROMs	Preference-based	Study sample age (range or mean) years	Country,year	Purpose/use of implementation	Mode of administration	Responder	Number of items	No of domains
25			EQ-5D-5L	14 to18	Germany,2020	To assess HRQOL	N/A	Self reported	5	5
26		SCARED-R		8 to 16	Netherland,2019	To assess the anxiety disorder in the children	N/A	Both	69	4
		CDI			Netherland,2019	To assess the combining measures in children i.e education,health and nutrition	N/A	Both	27	5 subscale
27	KIDSCREEN-27			4 to 17	Canada,2019	To assess HRQOL	N/A	Both	27	5
28	PQ-LES-Q			16	US,2016	To assess HRQOL of children	N/A	Self reported	14	various domain
	PROMIS Pediatric Depression Scale	PROMIS Pediatric Depression Scale				To evaluate and monitor physical, mental and social health of children		Self reported	14	5
29	BDI	BDI		16-18	Isreal, 2020	To assess the depression	Interview and paper	Self reported	21
		Columbia Suicide Severity Rating Scale (C-SSRS)				To measure Suicidality cluster symptoms		Self reported	10 catagories	4 construct
		SCARED				To assess emotional disorder		Self reported	41	4
		Suicide Ideation Questionnaire Short Version (SIQ-SV)				To measure Suicidality cluster symptoms		Self reported	15
		Young Mania Rating Scale (YMRS)				To measure Suicidality cluster symptoms		Self reported	11
30		BDI-II		<18	United Kingdom,2009	To measure the depressive symptoms	N/A	Self reported	21	21 symptoms
		Health of the Nation Outcome Scale for Children and Adolescents (HONOSCA)				To assess mental health and social functioning of children		Self reported	15	4
		Morgan-Russell (M-R) scale				To assess eating disorder		Self reported		5
31	Multidimensional Mood Questionnaire (MDBF)			10 to 18	Austria	To assess mood	Paper	Self reported	30	3
	PedsQL 4.0					To assess HRQOL		Self reported	23	4
	Warwick-Edinburgh Mental Well-Being Scale (WEMWBS)					To assess psychological wellbeing		Self reported	14	2
32	PedsQL			12 to 17	Austrailia,2020	To assess HRQOL of children	Interview and paper	Parent-proxy	23	4
33	CHQ			13 to 17	United States,2009	To assess HRQOL of children	Paper	Self reported	50	50
34	CHQ			mean 15	United States,2007	To assess HRQOL of children	N/A	Parent-proxy	50	14 scales
35	SDQ			6 to 18	England and Scotland,2012	To assess emotional and behaviour problem	N/A	Both	25	5 subscale
36	CHQ			13 to 17	2012	To assess HRQOL of children	N/A	Parent-proxy	50	14
37	SDQ			12 to 18	United Kingdom	To assess emotional and behaviour problem	Electronic	Self reported	25	5
38		BDI Short version		12 to 18	United Kingdom,2017	To assess depression	N/A	Self reported	13
			EQ-5D-Y			To assess HRQOL		Self reported	5	5
			HUI-2: Health Utility Index Mark 2			To assess HRQOL		Self reported	32 variables	7
		MFQ				To assess depressive symptoms		Self reported	33	5
		Spence Children’s Anxiety Scale (SCAS)				To assess the severity of anxiety		Self reported	45	6 subgroup
39	SDQ			12 to 18	United Kingdom, 2015	To assess behaviour	N/A	Self reported	25	5
40	PedsQL			0 to 10	Netherland,2019	To assess HRQOL of children	Online	Parent-proxy	23	4 subscale
	TNO-AZL Preschool Children Quality of Life (TAPQOL)					To assess HRQOL of children	Online	Parent-proxy	43	12 mutli item
41		SCAS		7 to 16	Australia,2009	To assess anxiety	N/A	Both	38	6 subgroup
	SDQ					To assessing internalizing symptoms		Both	25	5
42	CBCL			6 to 18	Germany, 2013	To assess specific emotional and behavioural problems in childhood and adolescence	N/A	Parent-proxy	118
	KIDSCREEN-27					To assess HRQOL of children		Both	27	5
43	KIDSCREEN-27			6 to 18	Germany,2013	To assess HRQOL of children	N/A	Both	27	5
	YSR					To assess emotional and behavioural problems		Self reported	118
44	KINDL-R			7 to 17	Norway,2015	To assess emotional and behavioural problems	Paper	Both	24	6 subscale
45	KINDL-R			7 to 17	Norway,2014	To assess HRQOL of children	N/A	Both	24	6 subscale
46	KINDL-R			10 to 17	USA,Mexico,Russia,2017	To assess HRQOL of children		Both	24	6 subscale
47		BDI		13 to 19	Chile,2018	To assess depressive symptoms	Interview	Self reported	21
	KIDSCREEN-27					To assess HRQOL of children	Interview	Self reported	27	5
48	SDQ			4 to 18	United Kingdom,2020	To assess behaviour	Postal/Interview	Self reported	25
49		Eating Disorder Examination-Questionnaire (EDE-Q)		11 to 18	United States,2014	Widely-used 36-item self-report measure that asks respondents to report symptom occurrence in the past 28 days. It consists of four subscales: Restraint; Eating Concern; Shape Concern; and Weight Concern, as well as a Global score	N/A	Self reported	36	4 subscale
	SF-36					To assess HRQOL	N/A	Self reported	36	8
50	KIDSCREEN-27			11 to18	Switzerland,2012	To assess HRQOL of children	Postal/Interview	Both	27	5
51	CDI-2	CDI-2		14 to 17	United Kingdon,2015	To assess the severity of current/recent depressive symptoms in adolescents	Interview	Self reported	28
			EQ-5D-5L			To measure of health-related quality of life (HRQoL)	Interview	Self reported	5	5
			EQ-VAS			To measure the current health status	Interview	Self reported	5	5
52	PedsQL			6 to 18	Netherland,2004	To assess HRQOL	Paper	Both	23	4 subscale
	CBCL					To assess the effect of the severity of the emotional and behavioral problems on experienced QoL	Paper	Parent-proxy	118
53	PQ-LES-Q			<18	United States, 2006	To assess HRQOL	N/A	Self reported	15	Various domain
54	PQ-LES-Q			6 to 17	USA, India, Canada, Costa Rica, Mexico,2003	To assess HRQOL	N/A	Self reported	15	Various domain
55	PQ-LES-Q			6 to 18	USA, India, Canada, Costa Rica, Mexico,2006	To assess HRQOL	N/A	Self reported	14	Various domain (physical,socila and emotional)
56		SCARED-C		10 to 17	Brazil,2007	To asertained child’s anxiety symptoms by children and parents	N/A	both	38	4
		SCARED-P				To asertained child’s anxiety symptoms by children and parents		both	38	4
		Social Phobia and Anxiety Inventory for Children (SPAI-C)				To evaluate the range of situations known to be distressful to youths.		Self reported	26	3 aspect
	Youth Quality of Life Instrument–Research Version (Y-QOL-R)					To perform a multidimensional assessment of the generic quality of life		Self reported	41	41 perceptual and 15 contextual items
57	KINDL-R			8 to 18	United States,2009	To assess HRQOL	N/A	Self reported	24	6 subscale
58	KINDL-R			7 to 17	Scandinavian Countries	To assess HRQOL	N/A	Self reported	24	6 Subscale
