# Supplementary material for: Patient-reported outcome measures used to improve youth mental health services: a systematic review
Source: J Patient Rep Outcomes. 2023 Feb 14;7:14. doi: 10.1186/s41687-023-00556-0 (PMC9928989; doi:10.1186/s41687-023-00556-0)
Supplement: Supplementary file 3 — Additional file 3. Quality assessment of the included studies. [file 41687_2023_556_MOESM3_ESM.xlsx]

## Sheet: S3
Quality assessment of the included studies
Refrence no	Explicit theoretical framework	Statement of aims/objectives in main report	Clear description of research setting	Evidence of sample size considered in terms of analysis	Representative sample of target group of a reasonable size	Description of procedure for data collection	Rationale for choice of data collection tool(s)	Detailed recruitment data	Statistical assessment of reliability and validity of measurement tool(s)	Fit between research question and method of data collection	Fit between research question and method of analysis	Good justification for analytic method selected	Evidence of user involvement in design	Strengths and limitations critically discussed	Total score	% of max. possible score
#39,2020	2	3	3	1	2	2	0	2	0	0	1	2	0	3	21	21/42=50%
#41,2019	3	3	3	2	2	3	2	2	3	2	3	3	0	2	33	33/42= 78%
#140,2019	2	3	3	2	2	2	3	2	3	2	2	3	0	2	31	31/42= 73%
#131,2016	1	2	0	0	2	1	1	2	2	1	2	1	0	1	16	16/42= 38%
#3,2020	3	3	2	1	2	1	0	2	0	0	1	2	0	2	19	19/42= 45%
#6,2009	2	0	2	0	1	0	1	2	1	2	2	1	0	2	16	16/42=38%
#72,2018	3	2	2	2	1	3	2	1	0	2	1	3	1	3	26	26/42= 62%
#155,2020	3	3	3	2	3	2	2	0	1	2	2	3	0	3	29	29/42=69%
#184,2009	2	3	3	2	2	1	2	3	1	2	1	3	0	0	25	25/42=60%
#149,2007	3	3	2	0	2	3	2	2	1	2	3	3	1	3	30	30/42= 71%
#207,2012	3	3	3	3	3	3	3	2	2	3	2	3	3	2	38	38/42= 90%
#139,2012	3	3	2	3	3	2	2	2	2	2	2	3	0	3	32	32/42= 76%
#141,2018	3	2	3	3	3	3	2	2	1	3	2	3	3	3	36	36/42=86%
#208,2017	3	3	3	2	2	3	2	3	1	2	2	3	2	2	33	33/42=78%
#67,2015	2	2	3	3	3	1	2	1	3	2	2	3	0	0	27	27/42=64%
#101,2019	3	3	3	2	2	3	1	2	3	2	3	3	2	3	35	35/42=83%
#86,2009	3	3	2	2	3	2	2	2	3	2	1	2	2	2	31	31/42=73%
#205,2013	3	3	2	2	2	3	3	3	3	3	2	3	2	2	36	36/42= 86%
#204,2013	2	3	2	1	2	2	3	2	3	2	2	2	0	2	28	28/42=67%
#203,2014	1	3	2	3	3	3	3	2	3	3	2	3	2	2	35	35/42=83%
#202,2015	2	3	3	3	3	3	3	2	3	2	2	3	2	2	36	36/42=86%
#200,2017	3	2	3	3	3	2	2	2	2	2	2	3	2	3	34	34/42=81%
#123,2018	1	2	2	2	3	1	2	3	2	1	2	2	1	3	27	27/42=64%
#136,2020	3	3	3	2	3	1	2	1	1	2	2	2	0	3	28	28/42=67%
#94,2014	2	3	3	2	2	2	2	1	3	2	2	3	0	2	29	29/42=69%
#46,2012	1	3	3	3	3	3	2	2	3	2	2	2	2	3	34	34/42=81%
#25,2015	1	2	2	2	2	1	2	1	2	2	2	3	1	3	26	26/42=62%
#13,2004	1	2	3	2	3	3	2	3	2	2	1	2	0	1	27	27/42=64%
#198,2006	3	2	2	2	3	1	1	2	2	3	2	3	0	2	28	28/42= 66%
#199,2003	2	1	2	2	2	3	2	2	1	2	2	2	3	1	27	27/42=64%
#163,2006	3	3	3	2	2	3	2	3	1	2	2	3	0	3	32	32/42=76%
#89,2007	2	2	2	1	1	3	1	3	1	2	1	2	1	2	24	24/42=57%
#65,2009	2	3	3	1	2	1	1	3	2	2	1	2	2	3	28	28/42=67%
#212,2021	2	3	3	1	2	2	1	2	2	1	1	3	2	2	27	27/42=64%
	0 = Not at all	1 = Very slightly	2 = Moderately	3 = Complete
